# Supplementary material for: Evaluation of B7-H3 Targeted Immunotherapy in a 3D Organoid Model of Craniopharyngioma
Source: Biomolecules. 2022 Nov 24;12(12):1744. doi: 10.3390/biom12121744 (PMC9775874; doi:10.3390/biom12121744)
Supplement: Supplementary file 1 [file biomolecules-12-01744-s001.zip]

Archive with 1 entries (1 files):
- biomolecules-2025437-supplementary.pdf
